# Supplementary material for: Proton Compared to X-Irradiation Induces Different Protein Profiles in Oral Cancer Cells and Their Derived Extracellular Vesicles
Source: Int J Mol Sci. 2023 Nov 30;24(23):16983. doi: 10.3390/ijms242316983 (PMC10707519; doi:10.3390/ijms242316983)
Supplement: Supplementary file 1 [file ijms-24-16983-s001.zip]

Archive with 1 entries (1 files):
- ijms-2697175-supplementary.pdf
